# Supplementary material for: Adenosine/β-Cyclodextrin-Based Metal–Organic Frameworks as a Potential Material for Cancer Therapy
Source: Biomolecules. 2023 Jul 20;13(7):1154. doi: 10.3390/biom13071154 (PMC10377648; doi:10.3390/biom13071154)
Supplement: Supplementary file 1 [file biomolecules-13-01154-s001.zip]

Archive with 1 entries (1 files):
- biomolecules-2494853-supplementary.pdf
